# Supplementary material for: Stroke Incidence and Smoking in American Indians: An Update from the Strong Heart Study
Source: J Clin Med. 2026 Jan 6;15(2):431. doi: 10.3390/jcm15020431 (PMC12841873; doi:10.3390/jcm15020431)
Supplement: Supplementary file 1 [file jcm-15-00431-s001.zip]

Archive with 1 entries (1 files):
- jcm-3995898-supplementary.pdf
